# Supplementary material for: Domain Movement within a Gene: A Novel Evolutionary Mechanism for Protein Diversification
Source: PLoS One. 2011 Apr 14;6(4):e18819. doi: 10.1371/journal.pone.0018819 (PMC3077401; doi:10.1371/journal.pone.0018819)
Supplement: Table S1 — H. pylori complete genomes analyzed. (XLS) [file pone.0018819.s005.xls]

## Sheet: Table S1
Table S1 H. pylori complete genomes analyzed.
Strain	Accesion	Geophylogenetic	Prefix of
	number	group	locus tag
26695	NC_000915	hpEurope	HP
J99	NC_000921	hpAfrica1	jhp
		hspWAfrica
HPAG1	NC_008086	hpEurope	HPAG1_
G27	NC_011333	hpEurope	HPG27_
P12	NC_011498	hpEurope	HPP12_
Shi470	NC_010698	hpEastAsia	HPSH_
		hspAmerind
F16	AP011940	hpEastAsia	HPF16_
		hspEAsia
F30	AP011941	hpEastAsia	HPF30_
		hspEAsia
F32	AP011943	hpEastAsia	HPF32_
		hspEAsia
F57	AP011945	hpEastAsia	HPF57_
		hspEAsia
51	CP000012	hpEastAsia	KHP_
		hspEAsia
52	CP001680	hpEastAsia	HPKB_
		hspEAsia
908	CP002184	hpAfrica1	hp908_
		hspWAfrica
B38	NC_012973	hpEurope	HELPY_
B8	NC_014256	hpEurope	HPB8_
Cuz20	CP002076	hpEastAsia	HPCU_
		hspAmerind
Pecan4	NC_014555	hpEastAsia	HPPC_
		hspAmerind?
SJM180	NC_014560	hpEurope?	HPSJM_
Sat464	CP002071	hpEastAsia	HPSAT_
		hspAmerind
v225d	CP001582	hpEastAsia	HPV225_
		hspAmerind
